# Supplementary material for: Machine Perfusion of Porcine Livers with Oxygen-Carrying Solution Results in Reprogramming of Dynamic Inflammation Networks
Source: Front Pharmacol. 2016 Nov 4;7:413. doi: 10.3389/fphar.2016.00413 (PMC5095594; doi:10.3389/fphar.2016.00413)
Supplement: TABLE S1 — Percentage of networks in which edge is included. These values correlate directly with edge thickness in DyBN figures. [file Table_1.XLSX]

## Sheet: Tissue CSP
Connecting from	Connecting to	Percentage
IL-18	IL-8	0.988095
IL-1RA	IL-8	0.892857
IL-18	IL-2	0.833333
IL-1RA	IL-12/IL-23 (p40)	0.821429
IL-1RA	IL-1RA	0.821429
IL-1RA	IL-2	0.809524
IL-1RA	IL-1B	0.797619
IL-18	TNF-a	0.797619
IL-1RA	IL-18	0.761905
IL-1RA	TNF-a	0.690476
IL-18	IL-12/IL-23 (p40)	0.690476
IL-18	GM-CSF	0.690476
IL-18	IL-10	0.642857
IL-18	IL-1RA	0.630952
IL-18	IL-1B	0.619048
IL-18	IL-18	0.595238
IL-1RA	IL-10	0.571429
IL-1RA	IFN-a	0.559524
IL-18	IFN-g	0.535714

## Sheet: Tissue MP
Connecting from	Connecting to	Percentage
IL-18	IL-12/IL-23 (p40)	1
IL-18	IL-18	0.869048
IL-1RA	IL-12/IL-23 (p40)	0.857143
IL-18	IL-2	0.845238
IL-1RA	IL-10	0.773809
IL-1RA	IL-8	0.761905
IL-1RA	IL-1RA	0.726191
IL-18	IL-1B	0.702381
IL-1RA	TNF-a	0.678571
IL-1RA	IL-1B	0.630952
IL-1RA	IL-18	0.630952
IL-1RA	IL-6	0.607143
IL-18	IL-1RA	0.559524
IL-18	IL-10	0.547619
IL-1RA	GM-CSF	0.5

## Sheet: Perfusate CSP
Connecting from	Connecting to	Percentage
IL-18	IL-18	1
IL-18	IL-12/IL-23 (p40)	0.985714
AST	IL-6	0.971429
AST	IL-18	0.785714
IL-1RA	ALT	0.714286
AST	GM-CSF	0.7
AST	IL-1RA	0.671429
IL-1RA	IL-6	0.671429
IL-1RA	IL-18	0.657143
IL-1RA	IL-1RA	0.614286
IL-18	IL-1RA	0.614286
IL-1RA	IL-12/IL-23 (p40)	0.585714
IL-18	ALT	0.585714
IL-1RA	AST	0.571429
AST	AST	0.542857
IL-18	AST	0.514286
IL-18	IL-6	0.514286
AST	IL-12/IL-23 (p40)	0.5

## Sheet: Perfusate MP
Connecting from	Connecting to	Percentage
IL-1RA	IL-18	0.904762
IL-1RA	IL-1RA	0.845238
IL-18	IL-1RA	0.833333
ALT	AST	0.738095
IL-1RA	IL-12/IL-23 (p40)	0.642857
IL-18	AST	0.619048
AST	IL-12/IL-23 (p40)	0.595238
AST	IFN-g	0.571429
AST	AST	0.559524
IL-18	IFN-g	0.559524
ALT	IL-18	0.547619
ALT	ALT	0.523809
ALT	IFN-a	0.5
ALT	IL-2	0.5
